# Supplementary material for: Comparative proteomics of soluble factors secreted by human breast adipose tissue from tumor and normal breast
Source: Oncotarget. 2018 Jul 24;9(57):31007–17. doi: 10.18632/oncotarget.25749 (PMC6089553; doi:10.18632/oncotarget.25749)
Supplement: Supplementary file 2 [file oncotarget-09-31007-s002.xls]

## Sheet: Sheet1
Proteins detected for 3 hATT-CMs
Sample	sequence Id	Sequence Name
11	P02768	ALBU_HUMAN Serum albumin OS=Homo sapiens GN=ALB PE=1 SV=2
11	P02787	TRFE_HUMAN Serotransferrin OS=Homo sapiens GN=TF PE=1 SV=3
11	P04264	K2C1_HUMAN Keratin, type II cytoskeletal 1 OS=Homo sapiens GN=KRT1 PE=1 SV=6
11	Q7Z794	K2C1B_HUMAN Keratin, type II cytoskeletal 1b OS=Homo sapiens GN=KRT77 PE=1 SV=3
11	P01857	IGHG1_HUMAN Ig gamma-1 chain C region OS=Homo sapiens GN=IGHG1 PE=1 SV=1
11	P08670	VIME_HUMAN Vimentin OS=Homo sapiens GN=VIM PE=1 SV=4
11	P01024	CO3_HUMAN Complement C3 OS=Homo sapiens GN=C3 PE=1 SV=2
11	P01009	A1AT_HUMAN Alpha-1-antitrypsin OS=Homo sapiens GN=SERPINA1 PE=1 SV=3
11	P68871	HBB_HUMAN Hemoglobin subunit beta OS=Homo sapiens GN=HBB PE=1 SV=2
11	P02100	HBE_HUMAN Hemoglobin subunit epsilon OS=Homo sapiens GN=HBE1 PE=1 SV=2
11	P69891	HBG1_HUMAN Hemoglobin subunit gamma-1 OS=Homo sapiens GN=HBG1 PE=1 SV=2
11	P69892	HBG2_HUMAN Hemoglobin subunit gamma-2 OS=Homo sapiens GN=HBG2 PE=1 SV=2
11	P69905	HBA_HUMAN Hemoglobin subunit alpha OS=Homo sapiens GN=HBA1 PE=1 SV=2
11	P02647	APOA1_HUMAN Apolipoprotein A-I OS=Homo sapiens GN=APOA1 PE=1 SV=1
11	P01861	IGHG4_HUMAN Ig gamma-4 chain C region OS=Homo sapiens GN=IGHG4 PE=1 SV=1
11	P02675	FIBB_HUMAN Fibrinogen beta chain OS=Homo sapiens GN=FGB PE=1 SV=2
11	P00738	HPT_HUMAN Haptoglobin OS=Homo sapiens GN=HP PE=1 SV=1
11	P00739	HPTR_HUMAN Haptoglobin-related protein OS=Homo sapiens GN=HPR PE=1 SV=2
11	P01834	IGKC_HUMAN Ig kappa chain C region OS=Homo sapiens GN=IGKC PE=1 SV=1
11	P05090	APOD_HUMAN Apolipoprotein D OS=Homo sapiens GN=APOD PE=1 SV=1
11	P02042	HBD_HUMAN Hemoglobin subunit delta OS=Homo sapiens GN=HBD PE=1 SV=2
11	P01860	IGHG3_HUMAN Ig gamma-3 chain C region OS=Homo sapiens GN=IGHG3 PE=1 SV=2
11	P02679	FIBG_HUMAN Fibrinogen gamma chain OS=Homo sapiens GN=FGG PE=1 SV=3
11	P01859	IGHG2_HUMAN Ig gamma-2 chain C region OS=Homo sapiens GN=IGHG2 PE=1 SV=2
11	P02790	HEMO_HUMAN Hemopexin OS=Homo sapiens GN=HPX PE=1 SV=2
11	P01023	A2MG_HUMAN Alpha-2-macroglobulin OS=Homo sapiens GN=A2M PE=1 SV=3
11	P01876	IGHA1_HUMAN Ig alpha-1 chain C region OS=Homo sapiens GN=IGHA1 PE=1 SV=2
11	P01877	IGHA2_HUMAN Ig alpha-2 chain C region OS=Homo sapiens GN=IGHA2 PE=1 SV=3
11	P01620	KV302_HUMAN Ig kappa chain V-III region SIE OS=Homo sapiens PE=1 SV=1
11	P01622	KV304_HUMAN Ig kappa chain V-III region Ti OS=Homo sapiens PE=1 SV=1
11	P01623	KV305_HUMAN Ig kappa chain V-III region WOL OS=Homo sapiens PE=1 SV=1
11	P04206	KV307_HUMAN Ig kappa chain V-III region GOL OS=Homo sapiens PE=1 SV=1
11	P18135	KV312_HUMAN Ig kappa chain V-III region HAH OS=Homo sapiens PE=2 SV=1
11	P18136	KV313_HUMAN Ig kappa chain V-III region HIC OS=Homo sapiens PE=2 SV=2
11	P35908	K22E_HUMAN Keratin, type II cytoskeletal 2 epidermal OS=Homo sapiens GN=KRT2 PE=1 SV=2
11	P02538	K2C6A_HUMAN Keratin, type II cytoskeletal 6A OS=Homo sapiens GN=KRT6A PE=1 SV=3
11	P13647	K2C5_HUMAN Keratin, type II cytoskeletal 5 OS=Homo sapiens GN=KRT5 PE=1 SV=3
11	P48668	K2C6C_HUMAN Keratin, type II cytoskeletal 6C OS=Homo sapiens GN=KRT6C PE=1 SV=3
11	Q5XKE5	K2C79_HUMAN Keratin, type II cytoskeletal 79 OS=Homo sapiens GN=KRT79 PE=1 SV=2
11	P02766	TTHY_HUMAN Transthyretin OS=Homo sapiens GN=TTR PE=1 SV=1
11	P0C0L4	CO4A_HUMAN Complement C4-A OS=Homo sapiens GN=C4A PE=1 SV=1
11	P0C0L5	CO4B_HUMAN Complement C4-B OS=Homo sapiens GN=C4B PE=1 SV=1
11	P01871	IGHM_HUMAN Ig mu chain C region OS=Homo sapiens GN=IGHM PE=1 SV=3
11	P04220	MUCB_HUMAN Ig mu heavy chain disease protein OS=Homo sapiens PE=1 SV=1
11	P0CF74	LAC6_HUMAN Ig lambda-6 chain C region OS=Homo sapiens GN=IGLC6 PE=4 SV=1
11	P0CG05	LAC2_HUMAN Ig lambda-2 chain C regions OS=Homo sapiens GN=IGLC2 PE=1 SV=1
11	P0CG06	LAC3_HUMAN Ig lambda-3 chain C regions OS=Homo sapiens GN=IGLC3 PE=1 SV=1
11	B9A064	IGLL5_HUMAN Immunoglobulin lambda-like polypeptide 5 OS=Homo sapiens GN=IGLL5 PE=2 SV=2
11	P0CG04	LAC1_HUMAN Ig lambda-1 chain C regions OS=Homo sapiens GN=IGLC1 PE=1 SV=1
11	A0M8Q6	LAC7_HUMAN Ig lambda-7 chain C region OS=Homo sapiens GN=IGLC7 PE=1 SV=2
11	P02765	FETUA_HUMAN Alpha-2-HS-glycoprotein OS=Homo sapiens GN=AHSG PE=1 SV=1
11	P15090	FABP4_HUMAN Fatty acid-binding protein, adipocyte OS=Homo sapiens GN=FABP4 PE=1 SV=3
11	P02689	MYP2_HUMAN Myelin P2 protein OS=Homo sapiens GN=PMP2 PE=1 SV=3
11	P10909	CLUS_HUMAN Clusterin OS=Homo sapiens GN=CLU PE=1 SV=1
11	P04908	H2A1B_HUMAN Histone H2A type 1-B/E OS=Homo sapiens GN=HIST1H2AB PE=1 SV=2
11	P0C0S8	H2A1_HUMAN Histone H2A type 1 OS=Homo sapiens GN=HIST1H2AG PE=1 SV=2
11	P16104	H2AX_HUMAN Histone H2A.x OS=Homo sapiens GN=H2AFX PE=1 SV=2
11	P20671	H2A1D_HUMAN Histone H2A type 1-D OS=Homo sapiens GN=HIST1H2AD PE=1 SV=2
11	Q7L7L0	H2A3_HUMAN Histone H2A type 3 OS=Homo sapiens GN=HIST3H2A PE=1 SV=3
11	Q93077	H2A1C_HUMAN Histone H2A type 1-C OS=Homo sapiens GN=HIST1H2AC PE=1 SV=3
11	Q96KK5	H2A1H_HUMAN Histone H2A type 1-H OS=Homo sapiens GN=HIST1H2AH PE=1 SV=3
11	Q99878	H2A1J_HUMAN Histone H2A type 1-J OS=Homo sapiens GN=HIST1H2AJ PE=1 SV=3
11	Q9BTM1	H2AJ_HUMAN Histone H2A.J OS=Homo sapiens GN=H2AFJ PE=1 SV=1
11	Q8IUE6	H2A2B_HUMAN Histone H2A type 2-B OS=Homo sapiens GN=HIST2H2AB PE=1 SV=3
11	Q16777	H2A2C_HUMAN Histone H2A type 2-C OS=Homo sapiens GN=HIST2H2AC PE=1 SV=4
11	Q6FI13	H2A2A_HUMAN Histone H2A type 2-A OS=Homo sapiens GN=HIST2H2AA3 PE=1 SV=3
11	P02760	AMBP_HUMAN Protein AMBP OS=Homo sapiens GN=AMBP PE=1 SV=1
11	P01593	KV101_HUMAN Ig kappa chain V-I region AG OS=Homo sapiens PE=1 SV=1
11	P01594	KV102_HUMAN Ig kappa chain V-I region AU OS=Homo sapiens PE=1 SV=1
11	P01599	KV107_HUMAN Ig kappa chain V-I region Gal OS=Homo sapiens PE=1 SV=1
11	P01600	KV108_HUMAN Ig kappa chain V-I region Hau OS=Homo sapiens PE=1 SV=1
11	P01607	KV115_HUMAN Ig kappa chain V-I region Rei OS=Homo sapiens PE=1 SV=1
11	P01608	KV116_HUMAN Ig kappa chain V-I region Roy OS=Homo sapiens PE=1 SV=1
11	P01609	KV117_HUMAN Ig kappa chain V-I region Scw OS=Homo sapiens PE=1 SV=1
11	P01610	KV118_HUMAN Ig kappa chain V-I region WEA OS=Homo sapiens PE=1 SV=1
11	P80362	KV125_HUMAN Ig kappa chain V-I region WAT OS=Homo sapiens PE=1 SV=1
11	P01591	IGJ_HUMAN Immunoglobulin J chain OS=Homo sapiens GN=IGJ PE=1 SV=4
11	P12273	PIP_HUMAN Prolactin-inducible protein OS=Homo sapiens GN=PIP PE=1 SV=1
11	P07951	TPM2_HUMAN Tropomyosin beta chain OS=Homo sapiens GN=TPM2 PE=1 SV=1
11	P09493	TPM1_HUMAN Tropomyosin alpha-1 chain OS=Homo sapiens GN=TPM1 PE=1 SV=2
11	P06753	TPM3_HUMAN Tropomyosin alpha-3 chain OS=Homo sapiens GN=TPM3 PE=1 SV=1
11	P67936	TPM4_HUMAN Tropomyosin alpha-4 chain OS=Homo sapiens GN=TPM4 PE=1 SV=3
11	P01596	KV104_HUMAN Ig kappa chain V-I region CAR OS=Homo sapiens PE=1 SV=1
11	P01598	KV106_HUMAN Ig kappa chain V-I region EU OS=Homo sapiens PE=1 SV=1
11	P01625	KV402_HUMAN Ig kappa chain V-IV region Len OS=Homo sapiens PE=1 SV=2
11	P20774	MIME_HUMAN Mimecan OS=Homo sapiens GN=OGN PE=1 SV=1
11	P01766	HV305_HUMAN Ig heavy chain V-III region BRO OS=Homo sapiens PE=1 SV=1
11	P01777	HV316_HUMAN Ig heavy chain V-III region TEI OS=Homo sapiens PE=1 SV=1
11	P02652	APOA2_HUMAN Apolipoprotein A-II OS=Homo sapiens GN=APOA2 PE=1 SV=1
11	P01765	HV304_HUMAN Ig heavy chain V-III region TIL OS=Homo sapiens PE=1 SV=1
11	P01774	HV313_HUMAN Ig heavy chain V-III region POM OS=Homo sapiens PE=1 SV=1
11	P01776	HV315_HUMAN Ig heavy chain V-III region WAS OS=Homo sapiens PE=1 SV=1
11	P01779	HV318_HUMAN Ig heavy chain V-III region TUR OS=Homo sapiens PE=1 SV=1
11	P01742	HV101_HUMAN Ig heavy chain V-I region EU OS=Homo sapiens PE=1 SV=1
11	P01761	HV106_HUMAN Ig heavy chain V-I region SIE OS=Homo sapiens PE=1 SV=1
11	P06326	HV107_HUMAN Ig heavy chain V-I region Mot OS=Homo sapiens PE=1 SV=1
11	P62805	H4_HUMAN Histone H4 OS=Homo sapiens GN=HIST1H4A PE=1 SV=2
11	P01042	KNG1_HUMAN Kininogen-1 OS=Homo sapiens GN=KNG1 PE=1 SV=2
11	Q9P225	DYH2_HUMAN Dynein heavy chain 2, axonemal OS=Homo sapiens GN=DNAH2 PE=1 SV=3
11	Q7Z3U7	MON2_HUMAN Protein MON2 homolog OS=Homo sapiens GN=MON2 PE=1 SV=2
7	P02768	ALBU_HUMAN Serum albumin OS=Homo sapiens GN=ALB PE=1 SV=2
7	P02787	TRFE_HUMAN Serotransferrin OS=Homo sapiens GN=TF PE=1 SV=3
7	P04264	K2C1_HUMAN Keratin, type II cytoskeletal 1 OS=Homo sapiens GN=KRT1 PE=1 SV=6
7	Q7Z794	K2C1B_HUMAN Keratin, type II cytoskeletal 1b OS=Homo sapiens GN=KRT77 PE=1 SV=3
7	P35527	K1C9_HUMAN Keratin, type I cytoskeletal 9 OS=Homo sapiens GN=KRT9 PE=1 SV=3
7	P01857	IGHG1_HUMAN Ig gamma-1 chain C region OS=Homo sapiens GN=IGHG1 PE=1 SV=1
7	P08670	VIME_HUMAN Vimentin OS=Homo sapiens GN=VIM PE=1 SV=4
7	P17661	DESM_HUMAN Desmin OS=Homo sapiens GN=DES PE=1 SV=3
7	P41219	PERI_HUMAN Peripherin OS=Homo sapiens GN=PRPH PE=1 SV=2
7	P01024	CO3_HUMAN Complement C3 OS=Homo sapiens GN=C3 PE=1 SV=2
7	P01009	A1AT_HUMAN Alpha-1-antitrypsin OS=Homo sapiens GN=SERPINA1 PE=1 SV=3
7	P68871	HBB_HUMAN Hemoglobin subunit beta OS=Homo sapiens GN=HBB PE=1 SV=2
7	P02100	HBE_HUMAN Hemoglobin subunit epsilon OS=Homo sapiens GN=HBE1 PE=1 SV=2
7	P69891	HBG1_HUMAN Hemoglobin subunit gamma-1 OS=Homo sapiens GN=HBG1 PE=1 SV=2
7	P69892	HBG2_HUMAN Hemoglobin subunit gamma-2 OS=Homo sapiens GN=HBG2 PE=1 SV=2
7	P69905	HBA_HUMAN Hemoglobin subunit alpha OS=Homo sapiens GN=HBA1 PE=1 SV=2
7	P02647	APOA1_HUMAN Apolipoprotein A-I OS=Homo sapiens GN=APOA1 PE=1 SV=1
7	P01861	IGHG4_HUMAN Ig gamma-4 chain C region OS=Homo sapiens GN=IGHG4 PE=1 SV=1
7	P02675	FIBB_HUMAN Fibrinogen beta chain OS=Homo sapiens GN=FGB PE=1 SV=2
7	P01834	IGKC_HUMAN Ig kappa chain C region OS=Homo sapiens GN=IGKC PE=1 SV=1
7	P05090	APOD_HUMAN Apolipoprotein D OS=Homo sapiens GN=APOD PE=1 SV=1
7	P02042	HBD_HUMAN Hemoglobin subunit delta OS=Homo sapiens GN=HBD PE=1 SV=2
7	P13796	PLSL_HUMAN Plastin-2 OS=Homo sapiens GN=LCP1 PE=1 SV=6
7	P13797	PLST_HUMAN Plastin-3 OS=Homo sapiens GN=PLS3 PE=1 SV=4
7	P01860	IGHG3_HUMAN Ig gamma-3 chain C region OS=Homo sapiens GN=IGHG3 PE=1 SV=2
7	P02679	FIBG_HUMAN Fibrinogen gamma chain OS=Homo sapiens GN=FGG PE=1 SV=3
7	P07339	CATD_HUMAN Cathepsin D OS=Homo sapiens GN=CTSD PE=1 SV=1
7	P01859	IGHG2_HUMAN Ig gamma-2 chain C region OS=Homo sapiens GN=IGHG2 PE=1 SV=2
7	P02790	HEMO_HUMAN Hemopexin OS=Homo sapiens GN=HPX PE=1 SV=2
7	P01023	A2MG_HUMAN Alpha-2-macroglobulin OS=Homo sapiens GN=A2M PE=1 SV=3
7	P01876	IGHA1_HUMAN Ig alpha-1 chain C region OS=Homo sapiens GN=IGHA1 PE=1 SV=2
7	P01877	IGHA2_HUMAN Ig alpha-2 chain C region OS=Homo sapiens GN=IGHA2 PE=1 SV=3
7	P01620	KV302_HUMAN Ig kappa chain V-III region SIE OS=Homo sapiens PE=1 SV=1
7	P01622	KV304_HUMAN Ig kappa chain V-III region Ti OS=Homo sapiens PE=1 SV=1
7	P01623	KV305_HUMAN Ig kappa chain V-III region WOL OS=Homo sapiens PE=1 SV=1
7	P04206	KV307_HUMAN Ig kappa chain V-III region GOL OS=Homo sapiens PE=1 SV=1
7	P35908	K22E_HUMAN Keratin, type II cytoskeletal 2 epidermal OS=Homo sapiens GN=KRT2 PE=1 SV=2
7	P02538	K2C6A_HUMAN Keratin, type II cytoskeletal 6A OS=Homo sapiens GN=KRT6A PE=1 SV=3
7	P13647	K2C5_HUMAN Keratin, type II cytoskeletal 5 OS=Homo sapiens GN=KRT5 PE=1 SV=3
7	P48668	K2C6C_HUMAN Keratin, type II cytoskeletal 6C OS=Homo sapiens GN=KRT6C PE=1 SV=3
7	Q5XKE5	K2C79_HUMAN Keratin, type II cytoskeletal 79 OS=Homo sapiens GN=KRT79 PE=1 SV=2
7	P02766	TTHY_HUMAN Transthyretin OS=Homo sapiens GN=TTR PE=1 SV=1
7	P01871	IGHM_HUMAN Ig mu chain C region OS=Homo sapiens GN=IGHM PE=1 SV=3
7	P04220	MUCB_HUMAN Ig mu heavy chain disease protein OS=Homo sapiens PE=1 SV=1
7	P04080	CYTB_HUMAN Cystatin-B OS=Homo sapiens GN=CSTB PE=1 SV=2
7	P0CF74	LAC6_HUMAN Ig lambda-6 chain C region OS=Homo sapiens GN=IGLC6 PE=4 SV=1
7	P0CG05	LAC2_HUMAN Ig lambda-2 chain C regions OS=Homo sapiens GN=IGLC2 PE=1 SV=1
7	P0CG06	LAC3_HUMAN Ig lambda-3 chain C regions OS=Homo sapiens GN=IGLC3 PE=1 SV=1
7	B9A064	IGLL5_HUMAN Immunoglobulin lambda-like polypeptide 5 OS=Homo sapiens GN=IGLL5 PE=2 SV=2
7	P0CG04	LAC1_HUMAN Ig lambda-1 chain C regions OS=Homo sapiens GN=IGLC1 PE=1 SV=1
7	A0M8Q6	LAC7_HUMAN Ig lambda-7 chain C region OS=Homo sapiens GN=IGLC7 PE=1 SV=2
7	P51884	LUM_HUMAN Lumican OS=Homo sapiens GN=LUM PE=1 SV=2
7	P01019	ANGT_HUMAN Angiotensinogen OS=Homo sapiens GN=AGT PE=1 SV=1
7	P19652	A1AG2_HUMAN Alpha-1-acid glycoprotein 2 OS=Homo sapiens GN=ORM2 PE=1 SV=2
7	P02763	A1AG1_HUMAN Alpha-1-acid glycoprotein 1 OS=Homo sapiens GN=ORM1 PE=1 SV=1
7	Q09666	AHNK_HUMAN Neuroblast differentiation-associated protein AHNAK OS=Homo sapiens GN=AHNAK PE=1 SV=2
7	P04908	H2A1B_HUMAN Histone H2A type 1-B/E OS=Homo sapiens GN=HIST1H2AB PE=1 SV=2
7	P0C0S8	H2A1_HUMAN Histone H2A type 1 OS=Homo sapiens GN=HIST1H2AG PE=1 SV=2
7	P16104	H2AX_HUMAN Histone H2A.x OS=Homo sapiens GN=H2AFX PE=1 SV=2
7	P20671	H2A1D_HUMAN Histone H2A type 1-D OS=Homo sapiens GN=HIST1H2AD PE=1 SV=2
7	Q7L7L0	H2A3_HUMAN Histone H2A type 3 OS=Homo sapiens GN=HIST3H2A PE=1 SV=3
7	Q93077	H2A1C_HUMAN Histone H2A type 1-C OS=Homo sapiens GN=HIST1H2AC PE=1 SV=3
7	Q96KK5	H2A1H_HUMAN Histone H2A type 1-H OS=Homo sapiens GN=HIST1H2AH PE=1 SV=3
7	Q99878	H2A1J_HUMAN Histone H2A type 1-J OS=Homo sapiens GN=HIST1H2AJ PE=1 SV=3
7	Q9BTM1	H2AJ_HUMAN Histone H2A.J OS=Homo sapiens GN=H2AFJ PE=1 SV=1
7	Q8IUE6	H2A2B_HUMAN Histone H2A type 2-B OS=Homo sapiens GN=HIST2H2AB PE=1 SV=3
7	P0C0S5	H2AZ_HUMAN Histone H2A.Z OS=Homo sapiens GN=H2AFZ PE=1 SV=2
7	Q71UI9	H2AV_HUMAN Histone H2A.V OS=Homo sapiens GN=H2AFV PE=1 SV=3
7	Q96QV6	H2A1A_HUMAN Histone H2A type 1-A OS=Homo sapiens GN=HIST1H2AA PE=1 SV=3
7	Q16777	H2A2C_HUMAN Histone H2A type 2-C OS=Homo sapiens GN=HIST2H2AC PE=1 SV=4
7	Q6FI13	H2A2A_HUMAN Histone H2A type 2-A OS=Homo sapiens GN=HIST2H2AA3 PE=1 SV=3
7	P01593	KV101_HUMAN Ig kappa chain V-I region AG OS=Homo sapiens PE=1 SV=1
7	P01594	KV102_HUMAN Ig kappa chain V-I region AU OS=Homo sapiens PE=1 SV=1
7	P01599	KV107_HUMAN Ig kappa chain V-I region Gal OS=Homo sapiens PE=1 SV=1
7	P01600	KV108_HUMAN Ig kappa chain V-I region Hau OS=Homo sapiens PE=1 SV=1
7	P01607	KV115_HUMAN Ig kappa chain V-I region Rei OS=Homo sapiens PE=1 SV=1
7	P01608	KV116_HUMAN Ig kappa chain V-I region Roy OS=Homo sapiens PE=1 SV=1
7	P01609	KV117_HUMAN Ig kappa chain V-I region Scw OS=Homo sapiens PE=1 SV=1
7	P01610	KV118_HUMAN Ig kappa chain V-I region WEA OS=Homo sapiens PE=1 SV=1
7	P80362	KV125_HUMAN Ig kappa chain V-I region WAT OS=Homo sapiens PE=1 SV=1
7	P12273	PIP_HUMAN Prolactin-inducible protein OS=Homo sapiens GN=PIP PE=1 SV=1
7	O43399	TPD54_HUMAN Tumor protein D54 OS=Homo sapiens GN=TPD52L2 PE=1 SV=2
7	P60709	ACTB_HUMAN Actin, cytoplasmic 1 OS=Homo sapiens GN=ACTB PE=1 SV=1
7	P63261	ACTG_HUMAN Actin, cytoplasmic 2 OS=Homo sapiens GN=ACTG1 PE=1 SV=1
7	A5A3E0	POTEF_HUMAN POTE ankyrin domain family member F OS=Homo sapiens GN=POTEF PE=1 SV=2
7	P62736	ACTA_HUMAN Actin, aortic smooth muscle OS=Homo sapiens GN=ACTA2 PE=1 SV=1
7	P63267	ACTH_HUMAN Actin, gamma-enteric smooth muscle OS=Homo sapiens GN=ACTG2 PE=1 SV=1
7	P68032	ACTC_HUMAN Actin, alpha cardiac muscle 1 OS=Homo sapiens GN=ACTC1 PE=1 SV=1
7	P68133	ACTS_HUMAN Actin, alpha skeletal muscle OS=Homo sapiens GN=ACTA1 PE=1 SV=1
7	Q562R1	ACTBL_HUMAN Beta-actin-like protein 2 OS=Homo sapiens GN=ACTBL2 PE=1 SV=2
7	Q6S8J3	POTEE_HUMAN POTE ankyrin domain family member E OS=Homo sapiens GN=POTEE PE=1 SV=3
7	Q9BYX7	ACTBM_HUMAN Putative beta-actin-like protein 3 OS=Homo sapiens GN=POTEKP PE=5 SV=1
7	P00338	LDHA_HUMAN L-lactate dehydrogenase A chain OS=Homo sapiens GN=LDHA PE=1 SV=2
7	P40121	CAPG_HUMAN Macrophage-capping protein OS=Homo sapiens GN=CAPG PE=1 SV=2
7	P01766	HV305_HUMAN Ig heavy chain V-III region BRO OS=Homo sapiens PE=1 SV=1
7	P01777	HV316_HUMAN Ig heavy chain V-III region TEI OS=Homo sapiens PE=1 SV=1
7	P62937	PPIA_HUMAN Peptidyl-prolyl cis-trans isomerase A OS=Homo sapiens GN=PPIA PE=1 SV=2
7	Q9Y536	PAL4A_HUMAN Peptidyl-prolyl cis-trans isomerase A-like 4A/B/C OS=Homo sapiens GN=PPIAL4A PE=1 SV=1
7	P26038	MOES_HUMAN Moesin OS=Homo sapiens GN=MSN PE=1 SV=3
7	P20810	ICAL_HUMAN Calpastatin OS=Homo sapiens GN=CAST PE=1 SV=4
7	Q9H299	SH3L3_HUMAN SH3 domain-binding glutamic acid-rich-like protein 3 OS=Homo sapiens GN=SH3BGRL3 PE=1 SV=1
7	Q01518	CAP1_HUMAN Adenylyl cyclase-associated protein 1 OS=Homo sapiens GN=CAP1 PE=1 SV=5
7	P12111	CO6A3_HUMAN Collagen alpha-3(VI) chain OS=Homo sapiens GN=COL6A3 PE=1 SV=5
7	P09455	RET1_HUMAN Retinol-binding protein 1 OS=Homo sapiens GN=RBP1 PE=1 SV=2
7	P07737	PROF1_HUMAN Profilin-1 OS=Homo sapiens GN=PFN1 PE=1 SV=2
7	P09382	LEG1_HUMAN Galectin-1 OS=Homo sapiens GN=LGALS1 PE=1 SV=2
7	P01742	HV101_HUMAN Ig heavy chain V-I region EU OS=Homo sapiens PE=1 SV=1
7	P01761	HV106_HUMAN Ig heavy chain V-I region SIE OS=Homo sapiens PE=1 SV=1
7	P06326	HV107_HUMAN Ig heavy chain V-I region Mot OS=Homo sapiens PE=1 SV=1
7	P00352	AL1A1_HUMAN Retinal dehydrogenase 1 OS=Homo sapiens GN=ALDH1A1 PE=1 SV=2
7	P14550	AK1A1_HUMAN Alcohol dehydrogenase [NADP(+)] OS=Homo sapiens GN=AKR1A1 PE=1 SV=3
7	P00325	ADH1B_HUMAN Alcohol dehydrogenase 1B OS=Homo sapiens GN=ADH1B PE=1 SV=2
7	P00326	ADH1G_HUMAN Alcohol dehydrogenase 1C OS=Homo sapiens GN=ADH1C PE=1 SV=2
7	P07327	ADH1A_HUMAN Alcohol dehydrogenase 1A OS=Homo sapiens GN=ADH1A PE=1 SV=2
7	P26447	S10A4_HUMAN Protein S100-A4 OS=Homo sapiens GN=S100A4 PE=1 SV=1
7	P62805	H4_HUMAN Histone H4 OS=Homo sapiens GN=HIST1H4A PE=1 SV=2
7	P52565	GDIR1_HUMAN Rho GDP-dissociation inhibitor 1 OS=Homo sapiens GN=ARHGDIA PE=1 SV=3
7	P05413	FABPH_HUMAN Fatty acid-binding protein, heart OS=Homo sapiens GN=FABP3 PE=1 SV=4
7	P33241	LSP1_HUMAN Lymphocyte-specific protein 1 OS=Homo sapiens GN=LSP1 PE=1 SV=1
7	P06733	ENOA_HUMAN Alpha-enolase OS=Homo sapiens GN=ENO1 PE=1 SV=2
7	P60174	TPIS_HUMAN Triosephosphate isomerase OS=Homo sapiens GN=TPI1 PE=1 SV=3
7	P0CG47	UBB_HUMAN Polyubiquitin-B OS=Homo sapiens GN=UBB PE=1 SV=1
7	P0CG48	UBC_HUMAN Polyubiquitin-C OS=Homo sapiens GN=UBC PE=1 SV=3
7	P62979	RS27A_HUMAN Ubiquitin-40S ribosomal protein S27a OS=Homo sapiens GN=RPS27A PE=1 SV=2
7	P62987	RL40_HUMAN Ubiquitin-60S ribosomal protein L40 OS=Homo sapiens GN=UBA52 PE=1 SV=2
7	Q12931	TRAP1_HUMAN Heat shock protein 75 kDa, mitochondrial OS=Homo sapiens GN=TRAP1 PE=1 SV=3
7	P13489	RINI_HUMAN Ribonuclease inhibitor OS=Homo sapiens GN=RNH1 PE=1 SV=2
7	P06396	GELS_HUMAN Gelsolin OS=Homo sapiens GN=GSN PE=1 SV=1
7	Q9P225	DYH2_HUMAN Dynein heavy chain 2, axonemal OS=Homo sapiens GN=DNAH2 PE=1 SV=3
7	Q7Z3U7	MON2_HUMAN Protein MON2 homolog OS=Homo sapiens GN=MON2 PE=1 SV=2
8	P02768	ALBU_HUMAN Serum albumin OS=Homo sapiens GN=ALB PE=1 SV=2
8	P02787	TRFE_HUMAN Serotransferrin OS=Homo sapiens GN=TF PE=1 SV=3
8	P04264	K2C1_HUMAN Keratin, type II cytoskeletal 1 OS=Homo sapiens GN=KRT1 PE=1 SV=6
8	Q7Z794	K2C1B_HUMAN Keratin, type II cytoskeletal 1b OS=Homo sapiens GN=KRT77 PE=1 SV=3
8	P01857	IGHG1_HUMAN Ig gamma-1 chain C region OS=Homo sapiens GN=IGHG1 PE=1 SV=1
8	P08670	VIME_HUMAN Vimentin OS=Homo sapiens GN=VIM PE=1 SV=4
8	P01024	CO3_HUMAN Complement C3 OS=Homo sapiens GN=C3 PE=1 SV=2
8	P01009	A1AT_HUMAN Alpha-1-antitrypsin OS=Homo sapiens GN=SERPINA1 PE=1 SV=3
8	P68871	HBB_HUMAN Hemoglobin subunit beta OS=Homo sapiens GN=HBB PE=1 SV=2
8	P02100	HBE_HUMAN Hemoglobin subunit epsilon OS=Homo sapiens GN=HBE1 PE=1 SV=2
8	P69891	HBG1_HUMAN Hemoglobin subunit gamma-1 OS=Homo sapiens GN=HBG1 PE=1 SV=2
8	P69892	HBG2_HUMAN Hemoglobin subunit gamma-2 OS=Homo sapiens GN=HBG2 PE=1 SV=2
8	P69905	HBA_HUMAN Hemoglobin subunit alpha OS=Homo sapiens GN=HBA1 PE=1 SV=2
8	P02647	APOA1_HUMAN Apolipoprotein A-I OS=Homo sapiens GN=APOA1 PE=1 SV=1
8	P01861	IGHG4_HUMAN Ig gamma-4 chain C region OS=Homo sapiens GN=IGHG4 PE=1 SV=1
8	P02675	FIBB_HUMAN Fibrinogen beta chain OS=Homo sapiens GN=FGB PE=1 SV=2
8	P00738	HPT_HUMAN Haptoglobin OS=Homo sapiens GN=HP PE=1 SV=1
8	P00739	HPTR_HUMAN Haptoglobin-related protein OS=Homo sapiens GN=HPR PE=1 SV=2
8	P01834	IGKC_HUMAN Ig kappa chain C region OS=Homo sapiens GN=IGKC PE=1 SV=1
8	P02042	HBD_HUMAN Hemoglobin subunit delta OS=Homo sapiens GN=HBD PE=1 SV=2
8	P01860	IGHG3_HUMAN Ig gamma-3 chain C region OS=Homo sapiens GN=IGHG3 PE=1 SV=2
8	P02679	FIBG_HUMAN Fibrinogen gamma chain OS=Homo sapiens GN=FGG PE=1 SV=3
8	P02671	FIBA_HUMAN Fibrinogen alpha chain OS=Homo sapiens GN=FGA PE=1 SV=2
8	P01859	IGHG2_HUMAN Ig gamma-2 chain C region OS=Homo sapiens GN=IGHG2 PE=1 SV=2
8	P02790	HEMO_HUMAN Hemopexin OS=Homo sapiens GN=HPX PE=1 SV=2
8	P01023	A2MG_HUMAN Alpha-2-macroglobulin OS=Homo sapiens GN=A2M PE=1 SV=3
8	P01876	IGHA1_HUMAN Ig alpha-1 chain C region OS=Homo sapiens GN=IGHA1 PE=1 SV=2
8	P01877	IGHA2_HUMAN Ig alpha-2 chain C region OS=Homo sapiens GN=IGHA2 PE=1 SV=3
8	P01620	KV302_HUMAN Ig kappa chain V-III region SIE OS=Homo sapiens PE=1 SV=1
8	P01622	KV304_HUMAN Ig kappa chain V-III region Ti OS=Homo sapiens PE=1 SV=1
8	P01623	KV305_HUMAN Ig kappa chain V-III region WOL OS=Homo sapiens PE=1 SV=1
8	P04206	KV307_HUMAN Ig kappa chain V-III region GOL OS=Homo sapiens PE=1 SV=1
8	P18135	KV312_HUMAN Ig kappa chain V-III region HAH OS=Homo sapiens PE=2 SV=1
8	P18136	KV313_HUMAN Ig kappa chain V-III region HIC OS=Homo sapiens PE=2 SV=2
8	P35908	K22E_HUMAN Keratin, type II cytoskeletal 2 epidermal OS=Homo sapiens GN=KRT2 PE=1 SV=2
8	P02766	TTHY_HUMAN Transthyretin OS=Homo sapiens GN=TTR PE=1 SV=1
8	P0C0L4	CO4A_HUMAN Complement C4-A OS=Homo sapiens GN=C4A PE=1 SV=1
8	P0C0L5	CO4B_HUMAN Complement C4-B OS=Homo sapiens GN=C4B PE=1 SV=1
8	P01871	IGHM_HUMAN Ig mu chain C region OS=Homo sapiens GN=IGHM PE=1 SV=3
8	P04220	MUCB_HUMAN Ig mu heavy chain disease protein OS=Homo sapiens PE=1 SV=1
8	P0CF74	LAC6_HUMAN Ig lambda-6 chain C region OS=Homo sapiens GN=IGLC6 PE=4 SV=1
8	P0CG05	LAC2_HUMAN Ig lambda-2 chain C regions OS=Homo sapiens GN=IGLC2 PE=1 SV=1
8	P0CG06	LAC3_HUMAN Ig lambda-3 chain C regions OS=Homo sapiens GN=IGLC3 PE=1 SV=1
8	B9A064	IGLL5_HUMAN Immunoglobulin lambda-like polypeptide 5 OS=Homo sapiens GN=IGLL5 PE=2 SV=2
8	P0CG04	LAC1_HUMAN Ig lambda-1 chain C regions OS=Homo sapiens GN=IGLC1 PE=1 SV=1
8	A0M8Q6	LAC7_HUMAN Ig lambda-7 chain C region OS=Homo sapiens GN=IGLC7 PE=1 SV=2
8	P01019	ANGT_HUMAN Angiotensinogen OS=Homo sapiens GN=AGT PE=1 SV=1
8	P00450	CERU_HUMAN Ceruloplasmin OS=Homo sapiens GN=CP PE=1 SV=1
8	P19652	A1AG2_HUMAN Alpha-1-acid glycoprotein 2 OS=Homo sapiens GN=ORM2 PE=1 SV=2
8	Q09666	AHNK_HUMAN Neuroblast differentiation-associated protein AHNAK OS=Homo sapiens GN=AHNAK PE=1 SV=2
8	P02765	FETUA_HUMAN Alpha-2-HS-glycoprotein OS=Homo sapiens GN=AHSG PE=1 SV=1
8	P10909	CLUS_HUMAN Clusterin OS=Homo sapiens GN=CLU PE=1 SV=1
8	P02760	AMBP_HUMAN Protein AMBP OS=Homo sapiens GN=AMBP PE=1 SV=1
8	P01593	KV101_HUMAN Ig kappa chain V-I region AG OS=Homo sapiens PE=1 SV=1
8	P01594	KV102_HUMAN Ig kappa chain V-I region AU OS=Homo sapiens PE=1 SV=1
8	P01599	KV107_HUMAN Ig kappa chain V-I region Gal OS=Homo sapiens PE=1 SV=1
8	P01600	KV108_HUMAN Ig kappa chain V-I region Hau OS=Homo sapiens PE=1 SV=1
8	P01607	KV115_HUMAN Ig kappa chain V-I region Rei OS=Homo sapiens PE=1 SV=1
8	P01608	KV116_HUMAN Ig kappa chain V-I region Roy OS=Homo sapiens PE=1 SV=1
8	P01609	KV117_HUMAN Ig kappa chain V-I region Scw OS=Homo sapiens PE=1 SV=1
8	P01610	KV118_HUMAN Ig kappa chain V-I region WEA OS=Homo sapiens PE=1 SV=1
8	P80362	KV125_HUMAN Ig kappa chain V-I region WAT OS=Homo sapiens PE=1 SV=1
8	P01591	IGJ_HUMAN Immunoglobulin J chain OS=Homo sapiens GN=IGJ PE=1 SV=4
8	P01011	AACT_HUMAN Alpha-1-antichymotrypsin OS=Homo sapiens GN=SERPINA3 PE=1 SV=2
8	P07951	TPM2_HUMAN Tropomyosin beta chain OS=Homo sapiens GN=TPM2 PE=1 SV=1
8	P09493	TPM1_HUMAN Tropomyosin alpha-1 chain OS=Homo sapiens GN=TPM1 PE=1 SV=2
8	P06753	TPM3_HUMAN Tropomyosin alpha-3 chain OS=Homo sapiens GN=TPM3 PE=1 SV=1
8	P67936	TPM4_HUMAN Tropomyosin alpha-4 chain OS=Homo sapiens GN=TPM4 PE=1 SV=3
8	P01596	KV104_HUMAN Ig kappa chain V-I region CAR OS=Homo sapiens PE=1 SV=1
8	P01598	KV106_HUMAN Ig kappa chain V-I region EU OS=Homo sapiens PE=1 SV=1
8	P08123	CO1A2_HUMAN Collagen alpha-2(I) chain OS=Homo sapiens GN=COL1A2 PE=1 SV=7
8	P01625	KV402_HUMAN Ig kappa chain V-IV region Len OS=Homo sapiens PE=1 SV=2
8	P20774	MIME_HUMAN Mimecan OS=Homo sapiens GN=OGN PE=1 SV=1
8	P80748	LV302_HUMAN Ig lambda chain V-III region LOI OS=Homo sapiens PE=1 SV=1
8	P01766	HV305_HUMAN Ig heavy chain V-III region BRO OS=Homo sapiens PE=1 SV=1
8	P01777	HV316_HUMAN Ig heavy chain V-III region TEI OS=Homo sapiens PE=1 SV=1
8	P02652	APOA2_HUMAN Apolipoprotein A-II OS=Homo sapiens GN=APOA2 PE=1 SV=1
8	P01008	ANT3_HUMAN Antithrombin-III OS=Homo sapiens GN=SERPINC1 PE=1 SV=1
8	P01765	HV304_HUMAN Ig heavy chain V-III region TIL OS=Homo sapiens PE=1 SV=1
8	P01774	HV313_HUMAN Ig heavy chain V-III region POM OS=Homo sapiens PE=1 SV=1
8	P01776	HV315_HUMAN Ig heavy chain V-III region WAS OS=Homo sapiens PE=1 SV=1
8	P01779	HV318_HUMAN Ig heavy chain V-III region TUR OS=Homo sapiens PE=1 SV=1
8	P01742	HV101_HUMAN Ig heavy chain V-I region EU OS=Homo sapiens PE=1 SV=1
8	P01761	HV106_HUMAN Ig heavy chain V-I region SIE OS=Homo sapiens PE=1 SV=1
8	P06326	HV107_HUMAN Ig heavy chain V-I region Mot OS=Homo sapiens PE=1 SV=1
8	P04217	A1BG_HUMAN Alpha-1B-glycoprotein OS=Homo sapiens GN=A1BG PE=1 SV=4
8	P01042	KNG1_HUMAN Kininogen-1 OS=Homo sapiens GN=KNG1 PE=1 SV=2
8	Q7Z3U7	MON2_HUMAN Protein MON2 homolog OS=Homo sapiens GN=MON2 PE=1 SV=2
