# Supplementary material for: Comparative proteomics of soluble factors secreted by human breast adipose tissue from tumor and normal breast
Source: Oncotarget. 2018 Jul 24;9(57):31007–17. doi: 10.18632/oncotarget.25749 (PMC6089553; doi:10.18632/oncotarget.25749)
Supplement: Supplementary file 3 [file oncotarget-09-31007-s003.xls]

## Sheet: Sheet1
Proteins detected for 3 hATN-CMs
Sample	sequence Id	Sequence Name
F	P02768	ALBU_HUMAN Serum albumin OS=Homo sapiens GN=ALB PE=1 SV=2
F	P02787	TRFE_HUMAN Serotransferrin OS=Homo sapiens GN=TF PE=1 SV=3
F	P04264	K2C1_HUMAN Keratin, type II cytoskeletal 1 OS=Homo sapiens GN=KRT1 PE=1 SV=6
F	Q7Z794	K2C1B_HUMAN Keratin, type II cytoskeletal 1b OS=Homo sapiens GN=KRT77 PE=1 SV=3
F	P35527	K1C9_HUMAN Keratin, type I cytoskeletal 9 OS=Homo sapiens GN=KRT9 PE=1 SV=3
F	P08727	K1C19_HUMAN Keratin, type I cytoskeletal 19 OS=Homo sapiens GN=KRT19 PE=1 SV=4
F	Q04695	K1C17_HUMAN Keratin, type I cytoskeletal 17 OS=Homo sapiens GN=KRT17 PE=1 SV=2
F	Q99456	K1C12_HUMAN Keratin, type I cytoskeletal 12 OS=Homo sapiens GN=KRT12 PE=1 SV=1
F	P13645	K1C10_HUMAN Keratin, type I cytoskeletal 10 OS=Homo sapiens GN=KRT10 PE=1 SV=6
F	Q7Z3Y7	K1C28_HUMAN Keratin, type I cytoskeletal 28 OS=Homo sapiens GN=KRT28 PE=1 SV=2
F	Q7Z3Y8	K1C27_HUMAN Keratin, type I cytoskeletal 27 OS=Homo sapiens GN=KRT27 PE=1 SV=2
F	Q7Z3Y9	K1C26_HUMAN Keratin, type I cytoskeletal 26 OS=Homo sapiens GN=KRT26 PE=1 SV=2
F	Q7Z3Z0	K1C25_HUMAN Keratin, type I cytoskeletal 25 OS=Homo sapiens GN=KRT25 PE=1 SV=1
F	Q2M2I5	K1C24_HUMAN Keratin, type I cytoskeletal 24 OS=Homo sapiens GN=KRT24 PE=1 SV=1
F	P01857	IGHG1_HUMAN Ig gamma-1 chain C region OS=Homo sapiens GN=IGHG1 PE=1 SV=1
F	P68871	HBB_HUMAN Hemoglobin subunit beta OS=Homo sapiens GN=HBB PE=1 SV=2
F	P01861	IGHG4_HUMAN Ig gamma-4 chain C region OS=Homo sapiens GN=IGHG4 PE=1 SV=1
F	P01834	IGKC_HUMAN Ig kappa chain C region OS=Homo sapiens GN=IGKC PE=1 SV=1
F	P02042	HBD_HUMAN Hemoglobin subunit delta OS=Homo sapiens GN=HBD PE=1 SV=2
F	P01860	IGHG3_HUMAN Ig gamma-3 chain C region OS=Homo sapiens GN=IGHG3 PE=1 SV=2
F	P02533	K1C14_HUMAN Keratin, type I cytoskeletal 14 OS=Homo sapiens GN=KRT14 PE=1 SV=4
F	P08779	K1C16_HUMAN Keratin, type I cytoskeletal 16 OS=Homo sapiens GN=KRT16 PE=1 SV=4
F	P19012	K1C15_HUMAN Keratin, type I cytoskeletal 15 OS=Homo sapiens GN=KRT15 PE=1 SV=3
F	P01859	IGHG2_HUMAN Ig gamma-2 chain C region OS=Homo sapiens GN=IGHG2 PE=1 SV=2
F	P01876	IGHA1_HUMAN Ig alpha-1 chain C region OS=Homo sapiens GN=IGHA1 PE=1 SV=2
F	P01877	IGHA2_HUMAN Ig alpha-2 chain C region OS=Homo sapiens GN=IGHA2 PE=1 SV=3
F	P35908	K22E_HUMAN Keratin, type II cytoskeletal 2 epidermal OS=Homo sapiens GN=KRT2 PE=1 SV=2
F	P15090	FABP4_HUMAN Fatty acid-binding protein, adipocyte OS=Homo sapiens GN=FABP4 PE=1 SV=3
F	P02689	MYP2_HUMAN Myelin P2 protein OS=Homo sapiens GN=PMP2 PE=1 SV=3
F	Q9P225	DYH2_HUMAN Dynein heavy chain 2, axonemal OS=Homo sapiens GN=DNAH2 PE=1 SV=3
F	Q7Z3U7	MON2_HUMAN Protein MON2 homolog OS=Homo sapiens GN=MON2 PE=1 SV=2
I	P02768	ALBU_HUMAN Serum albumin OS=Homo sapiens GN=ALB PE=1 SV=2
I	P02787	TRFE_HUMAN Serotransferrin OS=Homo sapiens GN=TF PE=1 SV=3
I	P04264	K2C1_HUMAN Keratin, type II cytoskeletal 1 OS=Homo sapiens GN=KRT1 PE=1 SV=6
I	Q7Z794	K2C1B_HUMAN Keratin, type II cytoskeletal 1b OS=Homo sapiens GN=KRT77 PE=1 SV=3
I	P13645	K1C10_HUMAN Keratin, type I cytoskeletal 10 OS=Homo sapiens GN=KRT10 PE=1 SV=6
I	Q2M2I5	K1C24_HUMAN Keratin, type I cytoskeletal 24 OS=Homo sapiens GN=KRT24 PE=1 SV=1
I	P01857	IGHG1_HUMAN Ig gamma-1 chain C region OS=Homo sapiens GN=IGHG1 PE=1 SV=1
I	P08670	VIME_HUMAN Vimentin OS=Homo sapiens GN=VIM PE=1 SV=4
I	P01009	A1AT_HUMAN Alpha-1-antitrypsin OS=Homo sapiens GN=SERPINA1 PE=1 SV=3
I	P68871	HBB_HUMAN Hemoglobin subunit beta OS=Homo sapiens GN=HBB PE=1 SV=2
I	P01861	IGHG4_HUMAN Ig gamma-4 chain C region OS=Homo sapiens GN=IGHG4 PE=1 SV=1
I	P01834	IGKC_HUMAN Ig kappa chain C region OS=Homo sapiens GN=IGKC PE=1 SV=1
I	P05090	APOD_HUMAN Apolipoprotein D OS=Homo sapiens GN=APOD PE=1 SV=1
I	P02042	HBD_HUMAN Hemoglobin subunit delta OS=Homo sapiens GN=HBD PE=1 SV=2
I	P01860	IGHG3_HUMAN Ig gamma-3 chain C region OS=Homo sapiens GN=IGHG3 PE=1 SV=2
I	P01859	IGHG2_HUMAN Ig gamma-2 chain C region OS=Homo sapiens GN=IGHG2 PE=1 SV=2
I	P01876	IGHA1_HUMAN Ig alpha-1 chain C region OS=Homo sapiens GN=IGHA1 PE=1 SV=2
I	P01877	IGHA2_HUMAN Ig alpha-2 chain C region OS=Homo sapiens GN=IGHA2 PE=1 SV=3
I	P01620	KV302_HUMAN Ig kappa chain V-III region SIE OS=Homo sapiens PE=1 SV=1
I	P01622	KV304_HUMAN Ig kappa chain V-III region Ti OS=Homo sapiens PE=1 SV=1
I	P01623	KV305_HUMAN Ig kappa chain V-III region WOL OS=Homo sapiens PE=1 SV=1
I	P04206	KV307_HUMAN Ig kappa chain V-III region GOL OS=Homo sapiens PE=1 SV=1
I	P35908	K22E_HUMAN Keratin, type II cytoskeletal 2 epidermal OS=Homo sapiens GN=KRT2 PE=1 SV=2
I	P15090	FABP4_HUMAN Fatty acid-binding protein, adipocyte OS=Homo sapiens GN=FABP4 PE=1 SV=3
I	P02689	MYP2_HUMAN Myelin P2 protein OS=Homo sapiens GN=PMP2 PE=1 SV=3
I	P02545	LMNA_HUMAN Prelamin-A/C OS=Homo sapiens GN=LMNA PE=1 SV=1
I	Q9P225	DYH2_HUMAN Dynein heavy chain 2, axonemal OS=Homo sapiens GN=DNAH2 PE=1 SV=3
I	Q7Z3U7	MON2_HUMAN Protein MON2 homolog OS=Homo sapiens GN=MON2 PE=1 SV=2
O	P02768	ALBU_HUMAN Serum albumin OS=Homo sapiens GN=ALB PE=1 SV=2
O	P02787	TRFE_HUMAN Serotransferrin OS=Homo sapiens GN=TF PE=1 SV=3
O	P04264	K2C1_HUMAN Keratin, type II cytoskeletal 1 OS=Homo sapiens GN=KRT1 PE=1 SV=6
O	Q7Z794	K2C1B_HUMAN Keratin, type II cytoskeletal 1b OS=Homo sapiens GN=KRT77 PE=1 SV=3
O	P35527	K1C9_HUMAN Keratin, type I cytoskeletal 9 OS=Homo sapiens GN=KRT9 PE=1 SV=3
O	P13645	K1C10_HUMAN Keratin, type I cytoskeletal 10 OS=Homo sapiens GN=KRT10 PE=1 SV=6
O	Q7Z3Y7	K1C28_HUMAN Keratin, type I cytoskeletal 28 OS=Homo sapiens GN=KRT28 PE=1 SV=2
O	Q7Z3Y8	K1C27_HUMAN Keratin, type I cytoskeletal 27 OS=Homo sapiens GN=KRT27 PE=1 SV=2
O	Q7Z3Y9	K1C26_HUMAN Keratin, type I cytoskeletal 26 OS=Homo sapiens GN=KRT26 PE=1 SV=2
O	Q7Z3Z0	K1C25_HUMAN Keratin, type I cytoskeletal 25 OS=Homo sapiens GN=KRT25 PE=1 SV=1
O	Q2M2I5	K1C24_HUMAN Keratin, type I cytoskeletal 24 OS=Homo sapiens GN=KRT24 PE=1 SV=1
O	P01857	IGHG1_HUMAN Ig gamma-1 chain C region OS=Homo sapiens GN=IGHG1 PE=1 SV=1
O	P68871	HBB_HUMAN Hemoglobin subunit beta OS=Homo sapiens GN=HBB PE=1 SV=2
O	P01861	IGHG4_HUMAN Ig gamma-4 chain C region OS=Homo sapiens GN=IGHG4 PE=1 SV=1
O	P02675	FIBB_HUMAN Fibrinogen beta chain OS=Homo sapiens GN=FGB PE=1 SV=2
O	P01834	IGKC_HUMAN Ig kappa chain C region OS=Homo sapiens GN=IGKC PE=1 SV=1
O	P05090	APOD_HUMAN Apolipoprotein D OS=Homo sapiens GN=APOD PE=1 SV=1
O	P02042	HBD_HUMAN Hemoglobin subunit delta OS=Homo sapiens GN=HBD PE=1 SV=2
O	P01860	IGHG3_HUMAN Ig gamma-3 chain C region OS=Homo sapiens GN=IGHG3 PE=1 SV=2
O	P02679	FIBG_HUMAN Fibrinogen gamma chain OS=Homo sapiens GN=FGG PE=1 SV=3
O	P02533	K1C14_HUMAN Keratin, type I cytoskeletal 14 OS=Homo sapiens GN=KRT14 PE=1 SV=4
O	P08779	K1C16_HUMAN Keratin, type I cytoskeletal 16 OS=Homo sapiens GN=KRT16 PE=1 SV=4
O	P01859	IGHG2_HUMAN Ig gamma-2 chain C region OS=Homo sapiens GN=IGHG2 PE=1 SV=2
O	P35908	K22E_HUMAN Keratin, type II cytoskeletal 2 epidermal OS=Homo sapiens GN=KRT2 PE=1 SV=2
O	P15090	FABP4_HUMAN Fatty acid-binding protein, adipocyte OS=Homo sapiens GN=FABP4 PE=1 SV=3
O	P01593	KV101_HUMAN Ig kappa chain V-I region AG OS=Homo sapiens PE=1 SV=1
O	P01594	KV102_HUMAN Ig kappa chain V-I region AU OS=Homo sapiens PE=1 SV=1
O	P01599	KV107_HUMAN Ig kappa chain V-I region Gal OS=Homo sapiens PE=1 SV=1
O	P01600	KV108_HUMAN Ig kappa chain V-I region Hau OS=Homo sapiens PE=1 SV=1
O	P01607	KV115_HUMAN Ig kappa chain V-I region Rei OS=Homo sapiens PE=1 SV=1
O	P01608	KV116_HUMAN Ig kappa chain V-I region Roy OS=Homo sapiens PE=1 SV=1
O	P01609	KV117_HUMAN Ig kappa chain V-I region Scw OS=Homo sapiens PE=1 SV=1
O	P01610	KV118_HUMAN Ig kappa chain V-I region WEA OS=Homo sapiens PE=1 SV=1
O	P80362	KV125_HUMAN Ig kappa chain V-I region WAT OS=Homo sapiens PE=1 SV=1
O	Q9P225	DYH2_HUMAN Dynein heavy chain 2, axonemal OS=Homo sapiens GN=DNAH2 PE=1 SV=3
O	Q7Z3U7	MON2_HUMAN Protein MON2 homolog OS=Homo sapiens GN=MON2 PE=1 SV=2
